# Supplementary material for: Morphological Characteristics of Elite International Soccer Referees: Somatotype and Bioelectrical Impedance Vector Analysis
Source: J Funct Morphol Kinesiol. 2023 Jul 24;8(3):100. doi: 10.3390/jfmk8030100 (PMC10366770; doi:10.3390/jfmk8030100)
Supplement: Supplementary file 1 [file jfmk-08-00100-s001.zip]

Archive with 1 entries (1 files):
- jfmk-2500335-supplementary.pdf
